# Supplementary material for: The Impact of Recent Tobacco Regulations and COVID-19 Restrictions and Implications for Future E-Cigarette Retail: Perspectives from Vape and Vape-and-Smoke Shop Merchants
Source: Int J Environ Res Public Health. 2022 Mar 24;19(7):3855. doi: 10.3390/ijerph19073855 (PMC8997836; doi:10.3390/ijerph19073855)
Supplement: Supplementary file 1 [file ijerph-19-03855-s001.zip]

Archive with 1 entries (1 files):
- ijerph-1604865-supplementary.pdf
